# Supplementary material for: Is reflux hypersensitivity truly a functional gastrointestinal disorder? A retrospective cross-sectional study
Source: PLoS One. 2025 Jan 17;20(1):e0316226. doi: 10.1371/journal.pone.0316226 (PMC11741573; doi:10.1371/journal.pone.0316226)
Supplement: S1 File — (XLSX) [file pone.0316226.s001.xlsx]

## Sheet: Sheet1
Height	Weight	BMI(kg/m2)	Acidic reflux	Weakly acidic reflux	Non-acidic reflux	Total reflux times	Supine position reflux time (percentage)	Upright reflux time(percentage)	Total reflux time(percentage)	DeMeester score	SI	SAP	distal MNBI	pro MNBI	PSPW index	diagnosis	revised diagnosis	UES length（cm）	LES length（cm）	UES average resting pressure (mmHg)	LES average resting pressure (mmHg)	UES residual pressure (mmHg)	LES residual pressure(mmHg)	IRP	DCI (mmHg.s.cm)	DL (s)	Fragmented peristalsis length（cm）	Smoke	Alcohol	Mental health	Esophageal symptoms					Extraesophageal symptoms						Medicine	Effect
																															Heartburn	Acid reflux	Chest pain	Dysphagia	Foreign body sensation behind sternum	Pharyngitis	Cough	Asthma	Globus	Hoarseness	Others
157	63	25.56	8	33	81	122	0	0.2	0.1	1.11	50	88.5	2138.2	1914.1	0.161	RH	RH	4.4	2.1	18	8	12	1	0.78	311	6.9	1	No	No	Mild anxiety	Yes	Yes	No	No	No	Yes	No	No	No	No	No	PPI	Partial response
172	55	18.59	4	14	40	58	0.1	0	0.1	0.83	No record	No record	2165.2	1878.6	0.378	FH	RH	5	1.7	28	3	6	1	0.03	414	7.6	3.3	Yes	No	Moderate anxiety	Yes	Yes	No	No	Yes	No	No	No	Yes	No	No	PPI	No response
165	60	22.04	24	24	25	73	1.5	1.8	1.7	8.6	0	0	2672.3	1885.2	0.2	FH	FH	3.4	2.7	39	24	7	5	3.42	767	6.6	5.4	No	No	Normal	Yes	No	No	No	No	Yes	No	No	No	No	No	PPI	No response
160	46	17.97	14	12	24	50	0.3	0.3	0.3	2.41	No record	No record	3611.1	2316.2	0.364	FH	FH	2.7	3.4	42	10	1	6	5.48	891	8.2	3.1	No	No	Mild depression	Yes	Yes	No	No	No	Yes	No	No	No	No	No	PPI	Partial response
173	70	23.39	48	54	10	112	0	4.1	2.5	10.15	0	0	2656.2	1438.5	0.229	FH	FH	3.6	2.4	15	13	4	1	-0.24	1092	8.3	3.8	No	No	Normal	Yes	No	Yes	No	Yes	Yes	Yes	No	Yes	No	No	PPI	Partial response
182	72	21.74	44	41	34	119	0	3.1	1.4	8.02	No record	No record	2462.8	1979.4	0.198	FH	FH	4.5	2.2	62	22	1	1	2.92	362	8	2.5	No	Yes	Mild anxiety	Yes	Yes	No	No	No	No	Yes	No	No	No	expectoration	PPI	Partial response
158	47	18.83	14	145	51	210	0	0.3	0.2	1.71	No record	No record	3046.3	2759.6	0.395	FH	FH	4.8	1.8	52	24	8	29	11.33	506	6.2	0.9	No	No	Normal	Yes	No	No	No	No	No	No	No	No	No	No	PPI	No response
177	70	22.34	33	62	9	104	0	0.5	0.3	3.43	No record	No record	3010.3	3003.8	0.211	FH	FH	4.9	2	33	12	9	4	3.11	67	7.1	11.2	No	Yes	Normal	No	No	No	No	No	Yes	Yes	No	Yes	Yes	No	PPI	Complete response
175	60	19.59	39	71	20	130	9.4	9.5	9.4	38.14	0	0	1158.1	2147.9	0.098	NERD		3.4	2.4	17	4	-2	4	3.97	28	8.1	14	No	No	Normal	Yes	Yes	No	No	No	No	No	No	No	No	No	PPI	Complete response
165	50	18.37	4	54	96	154	0	0.1	0	0.47	0.5	0.918	2180.5	2253.6	0.167	RH	RH	3.2	1.8	43	8	-2	7	5.64	203	7.4	10.3	No	No	Normal	Yes	Yes	Yes	No	No	No	No	No	No	No	No	PPI	Complete response
175	64	20.9	15	64	8	87	0	1.7	1	4.24	No record	No record	1714	1533.8	0.295	FH	RH	2.7	3.4	6	19	-2	5	5.35	476	6.7	4	Yes	Yes	Mild depression	Yes	No	No	No	No	No	No	No	Yes	No	No	PPI	No response
160	63	24.61	15	58	6	79	0.1	1.5	1	4.83	No record	No record	1783.9	1747.2	0.057	FH	RH	3.8	2.1	15	14	-2	4	2	532	5.6	3.5	No	No	Normal	Yes	No	No	No	No	No	No	No	No	No	No	PCB	Partial response
173	71	23.72	8	47	9	64	0	0.5	0.3	1.66	0.333	0.782	2417.8	1496.2	0.304	FH	FH	3.2	2.5	33	21	1	6	2.96	686	6.2	4.6	No	Yes	Moderate anxiety	Yes	Yes	No	No	No	No	No	No	No	No	No	PPI	No response
172	70	23.66	20	78	32	130	0.2	2.3	1.6	5.61	0.417	0.968	1645	2730	0.151	RH	RH	3.9	2.2	187	14	24	2	2.2	894	6.2	1.6	Yes	Yes	Normal	Yes	Yes	No	No	Yes	No	No	No	No	No	No	PPI	No response
160	62	24.22	38	94	19	151	0	5	3.6	12.72	0.167	0	1359.3	2003.7	0.105	FH	RH	3.2	1.5	23	11	-1	3	1.5	507	9.7	10.2	No	No	Normal	Yes	Yes	No	No	No	No	Yes	No	No	No	No	PPI	Complete response
163	68	25.59	13	30	29	72	0	0	0	0.2	0.5	0.996	2293.2	2112.9	0.21	RH	RH	3.2	2.5	19	2	-4	3	2.68	1341	6.8	1.6	No	Yes	Normal	Yes	Yes	No	No	No	No	No	No	No	No	No	PPI	Partial response
165	59	21.67	7	86	45	138	0	0.6	0.4	1.86	0	0	2616	3500	0.151	FH	FH	3.1	2.8	30	2	2	-1	-0.58	516	6.2	4.4	No	No	Normal	Yes	Yes	No	No	No	No	No	No	No	No	No	PPI	No response
160	55	21.48	0	13	89	102	0	0	0	0.2	0	0	2059.9	1150.1	0.202	FH	RH	2.7	2.4	23	5	0	2	2.03	224	7.5	7	No	No	Normal	Yes	Yes	No	No	Yes	Yes	No	No	Yes	No	No	PPI	Complete response
173	66	22.05	62	81	15	158	11.2	6.1	8.2	37.52	0	0	686.8	2371	0.064	NERD		4.1	2.3	77	5	1	3	2.07	19	8.2	14.5	Yes	Yes	Normal	Yes	Yes	No	No	Yes	Yes	Yes	No	No	No	No	PPI	Complete response
153	55	23.5	18	49	34	101	0	0.8	0.5	2.99	0.5	0.986	3090.2	2847.9	0.185	RH	FH	4.1	2.7	63	9	3	7	5.34	374	6.1	1.6	No	No	Normal	Yes	Yes	No	No	No	No	No	No	No	No	No	PPI	No response
154	53	22.35	41	109	19	169	1.2	0.9	1.1	6.47	1	0.781	2081.8	2123.4	0.166	RH	RH	6.3	2	99	27	5	-8	-14.69	415	9	8.1	No	No	Mild anxiety	Yes	Yes	No	No	No	No	No	No	No	No	No	PCB	Complete response
165	72	26.45	0	100	54	154	0	0	0	0.2	0	0	2455.5	1109.1	0.175	FH	FH	3.2	2.2	31	8	0	4	2.44	207	5.1	5.1	No	Yes	Normal	Yes	No	No	No	Yes	No	No	No	Yes	No	No	PPI	Partial response
172	53	17.92	7	51	126	184	0	0.3	0.2	1.08	0.333	0.605	2349.4	1649.3	0.163	FH	FH	3.1	2.4	3	1	3	0	-0.54	240	7.4	11.7	Yes	Yes	Mild anxiety	Yes	Yes	No	No	No	No	No	No	Yes	No	No	PCB	No response
165	70	25.71	40	51	52	143	0	4.2	2.8	8.66	No record	No record	2428.9	2452	0.101	FH	FH	4	2.2	48	15	1	3	2.01	1145	5.8	1.3	Yes	Yes	Moderate anxiety and depression	Yes	Yes	No	No	Yes	No	No	No	Yes	No	No	PPI、PCB	No response
155	37	15.4	8	45	16	69	0	2.5	1.5	5.76	0	0	2331.6	1762.1	0.159	FH	RH	2.8	2.3	44	10	9	5	4.49	562	6.5	1.7	No	No	Normal	Yes	No	No	Yes	No	No	No	No	Yes	No	No	PPI	Partial response
160	43	16.8	1	17	30	48	0.1	0	0	0.46	No record	No record	2181	2049.3	0.212	FH	RH	3.1	2.6	47	14	7	5	3.72	1076	5.7	1.5	No	No	Normal	Yes	Yes	Yes	No	No	No	No	No	Yes	No	No	PPI	Partial response
170	59	20.42	18	75	11	104	1.2	0.3	0.7	4.13	0	0	3165.7	2483.5	0.311	FH	FH	3.2	1.5	9	12	4	7	5.3	103	10.1	6	No	Yes	Moderate anxiety and depression	Yes	Yes	No	No	No	Yes	No	No	Yes	No	No	PPI	No response
158	63	25.24	14	32	35	81	0	3.4	2.1	8.55	0.25	0.644	2366	2245.9	0.213	FH	FH	3.1	3.3	9	13	9	4	2.04	1913	7.5	0.3	Yes	No	Normal	Yes	No	No	No	Yes	No	No	No	No	No	No	PCB	Complete response
156	50	20.55	2	55	62	119	0	0.2	0.1	0.94	0.286	0.752	2927.8	1584.2	0.309	FH	FH	4.5	1.6	41	19	5	7	6.73	892	8.8	6.9	No	No	Normal	Yes	Yes	No	No	No	No	No	No	No	No	No	PPI	No response
177	84	26.81	105	48	42	195	8.1	5.6	6.7	29.45	0	0	1607.5	2359	0.083	NERD		4.4	2	26	2	1	3	2.24	313	7.5	2.7	No	Yes	Normal	Yes	Yes	No	No	No	No	No	No	No	No	No	PPI	Partial response
163	56	21.08	0	20	0	20	0	0	0	0.2	No record	No record	1754	739	0.222	FH	RH	5.4	2.3	95	19	1	4	2.87	382	7.9	3.5	No	No	Normal	Yes	Yes	No	No	No	No	No	No	Yes	No	No	PPI	Partial response
153	44	18.8	17	70	67	154	2.7	1.1	2.2	9.53	1	0.965	1706.7	1862.5	0.14	RH	RH	3.2	2.5	42	6	-2	1	0.71	142	7.1	5	No	No	Moderate depression	Yes	Yes	No	No	Yes	No	No	No	No	No	No	PPI、PCB	No response
180	75	23.15	7	58	36	101	0	0.6	0.3	2.03	No record	No record	2908.3	2015.2	0.2	FH	FH	4	2.2	118	1	8	-1	-1.14	971	6.9	0.4	Yes	Yes	Normal	Yes	No	No	No	No	Yes	No	No	Yes	No	No	PPI	No response
170	77	26.64	18	193	84	295	0	2.3	1.5	5.83	No record	No record	3101.6	2818.9	0.182	FH	FH	5.5	3.5	51	10	8	6	4.15	924	9.8	6.6	No	Yes	Mild anxiety	Yes	Yes	No	No	No	No	No	No	Yes	No	No	PPI	No response
180	80	24.69	14	32	456	502	0	0.8	0.4	2.04	0.917	0.998	2342.9	1677.9	0.187	RH	RH	3.9	1.5	99	10	0	3	0.56	40	8.7	11.3	No	No	Normal	Yes	Yes	No	No	No	No	No	No	No	No	No	PPI、PCB	Complete response
172	43	14.53	1	88	71	160	0	0	0	0.42	0.444	0.927	2216.7	1910.4	0.333	FH	RH	3.6	2.9	39	11	5	2	1.35	317	7.4	4.1	No	No	Moderate anxiety and depression	Yes	Yes	No	No	Yes	No	No	No	No	No	No	PCB	No response
165	74	27.18	40	86	0	126	0.7	1.8	1.3	7.95	0	0	2423.2	3211.9	0.214	FH	FH	3.1	2.7	20	8	7	3	2.76	586	7.9	3.8	No	Yes	Normal	Yes	Yes	No	No	No	Yes	No	No	Yes	No	No	PPI	Partial response
160	60	23.44	21	81	71	173	0.8	2	1.5	5.8	0.25	0.579	3499.5	3409	0.295	FH	FH	3.6	1.7	39	6	2	1	1.37	804	8.9	5.1	No	No	Normal	Yes	Yes	No	No	No	No	No	No	No	No	No	PPI	No response
160	48	18.75	3	19	92	114	0	0.1	0	0.59	0.5	0.708	2310.2	2748	0.208	RH	RH	4.3	2.5	80	9	15	-3	-3.39	99	6.8	6.7	No	Yes	Mild depression	Yes	Yes	No	No	No	No	No	No	Yes	No	No	PPI	Partial response
164	45	16.73	1	32	76	109	0	0	0	0.2	No record	No record	2033.5	1599.8	0.19	FH	RH	3.1	2.7	29	14	4	3	2.52	594	6.5	0.1	No	No	Moderate anxiety	Yes	Yes	Yes	No	No	No	No	No	No	No	No	PPI	No response
166	53	19.23	6	68	133	207	0.4	0.1	0.2	1.77	No record	No record	3067.2	3529.3	0.395	FH	FH	3.6	3.2	37	16	5	8	3.57	6	8.1	14.9	No	No	Normal	Yes	No	No	No	Yes	No	No	No	Yes	No	No	PPI	Partial response
164	70	26.03	27	61	38	126	0.2	2.7	1.6	6.12	No record	No record	2874.1	3078.4	0.302	FH	FH	4.5	1.8	33	7	9	0	-0.74	221	6.1	4.8	Yes	Yes	Moderate anxiety and depression	Yes	Yes	No	No	No	No	No	No	Yes	No	No	PPI	No response
155	62	25.81	5	36	6	47	0	1.1	0.8	3.12	0	0	2803.8	1584.9	0.323	FH	FH	5.1	3.4	48	7	10	9	6.45	635	5.3	1.8	No	No	Moderate anxiety	Yes	No	No	No	No	No	No	No	No	No	No	PPI	No response
158	47	18.83	1	55	62	118	0	0.6	0.3	1.6	0	0	2019.1	1889.5	0.154	FH	RH	5	28	35	17	12	4	3.23	635	5.6	1.6	No	No	Moderate depression	Yes	Yes	No	No	No	Yes	No	No	No	No	No	PPI	No response
168	68	24.09	24	26	19	69	0	1	0.6	3.36	0	0	3103.7	2152.3	0.444	FH	FH	4.6	2.2	34	6	7	1	0.83	1041	7.2	4.6	No	Yes	Moderate anxiety and depression	Yes	Yes	No	No	No	No	No	No	No	No	No	PPI	No response
180	75	23.15	32	60	69	161	0.3	3.1	1.6	6.46	No record	No record	2322.9	1821.1	0.061	FH	RH	2.8	3.1	42	19	6	6	5.86	320	7.4	0.8	Yes	No	Moderate anxiety and depression	Yes	Yes	No	No	No	No	No	No	No	No	No	PPI	Partial response
160	57	22.27	3	50	126	179	0	0	0	0.53	0	0	2612.2	2825.6	0.294	FH	FH	2.3	1.8	16	11	2	8	3.57	399	7.6	2.6	No	No	Normal	Yes	Yes	No	No	No	Yes	Yes	No	No	No	No	PCB	Complete response
160	56	21.88	7	66	2	75	0.5	0.2	0.4	2.7	0	0	1986.3	2038.6	0.129	FH	RH	3.2	2.5	8	17	5	5	2.93	78	7.3	6	No	No	Normal	Yes	Yes	No	No	No	No	No	No	Yes	No	No	PPI	Partial response
163	56	21.08	23	45	2	70	1.7	2.1	1.9	10.02	No record	No record	2992.3	2371.4	0.211	FH	FH	3.5	3.8	31	13	12	2	2.13	718	6.2	2.2	No	Yes	Mild anxiety	Yes	No	No	No	No	Yes	Yes	No	No	No	No	PPI、PCB	Partial response
170	48	16.61	8	49	20	77	0	1.8	1.2	5	0.333	0.779	2330.5	2379.2	0.254	FH	RH	4.4	1.6	29	6	0	2	1.59	387	7.8	6.9	No	No	Normal	Yes	Yes	No	No	No	No	No	No	No	No	No	PCB	Partial response
156	52	21.37	38	80	10	128	0	3.6	2.3	7.97	0.25	0.801	1894.2	1325.7	0.106	FH	RH	2.2	3.3	3	17	-2	4	3.95	532	5.8	4.8	No	No	Normal	Yes	Yes	No	No	No	Yes	No	No	No	No	No	PPI	Partial response
160	71	27.73	19	31	88	138	0	0.8	0.5	2.57	0	0	2527.2	1722.1	0.279	FH	FH	3.3	1.4	102	9	-5	-3	-3.13	493	7.6	8.3	No	Yes	Mild anxiety and depression	Yes	Yes	No	No	No	No	Yes	No	No	No	No	PPI	Complete response
160	48	18.75	27	76	4	107	0	1.2	0.7	3.95	0	0	2378	2120.8	0.281	FH	FH	4.2	1.9	31	1	1	3	2.01	530	7.5	2.2	No	No	Normal	Yes	Yes	No	No	No	No	No	No	Yes	No	No	PPI	No response
160	53	20.7	51	318	11	380	0.4	1	0.6	5.64	0.25	0	3023.5	2843	0.205	FH	FH	3.9	2.3	101	12	3	6	6.22	429	2	11.8	No	No	Moderate anxiety	Yes	Yes	No	No	No	No	No	No	No	No	No	PPI	No response
160	51	19.92	2	51	23	76	0	0.1	0	0.44	0	0	2524.4	1989.6	0.233	FH	FH	3.7	2	52	5	3	3	1.96	100	6.2	6.7	No	No	Normal	Yes	Yes	No	No	Yes	No	No	No	No	No	No	PPI	Partial response
180	65	20.06	6	75	46	127	0.1	0.1	0.1	1.1	No record	No record	1898.4	2499.7	0.063	FH	RH	3.3	2	13	15	7	4	3.65	576	6	6	No	No	Mild anxiety	Yes	Yes	No	No	No	Yes	No	No	No	No	No	PPI	Partial response
176	85	27.44	39	54	14	107	1.3	3.7	2.9	11.43	No record	No record	2793.4	2344.8	0.155	FH	FH	3.5	2	34	4	6	1	-0.59	418	7.3	4.5	Yes	Yes	Normal	Yes	Yes	No	No	No	Yes	Yes	No	Yes	No	No	PCB	No response
160	69	26.95	41	76	71	188	1.2	2.2	1.9	9.88	0.5	0.789	1661.5	1470.8	0.129	RH	RH	3	2.1	20	8	2	4	2.5	200	6.2	4.5	No	No	Normal	Yes	No	No	No	No	Yes	No	No	Yes	No	No	PCB	Complete response
165	65	23.88	32	60	73	165	3.5	2.2	2.8	13.63	0.6	0.949	1694.6	2530.6	0.127	RH	RH	3	2.4	36	8	0	6	3.36	104	8.8	9.6	No	No	Normal	Yes	Yes	No	No	No	No	No	No	No	No	No	PPI	No response
160	60	23.44	18	16	162	196	0	0.3	0.2	2.01	0.833	0.995	2191	3481.5	0.18	RH	RH	3.5	2.8	20	16	6	5	4.41	998	5.2	2.6	No	No	Mild anxiety	Yes	Yes	No	No	Yes	No	No	No	No	No	No	PPI	Partial response
174	102	33.69	34	63	168	265	6.1	0.1	3.9	18.86	0.6	0.902	1281.8	2458.6	0.089	NERD		2.8	3.4	12	22	0	3	2.56	369	6.1	4.3	No	No	Normal	Yes	No	No	No	No	No	No	Yes	No	No	No	PPI	Partial response
158	70	28.04	24	38	51	113	0	1.2	0.8	3.55	No record	No record	2759.1	2445.4	0.289	FH	FH	2.2	1.5	16	14	4	7	7.2	1140	5.9	3.2	No	No	Mild depression	Yes	No	No	No	No	Yes	Yes	No	Yes	No	No	PPI	No response
178	60	18.94	59	163	54	276	2	6.1	3.7	14.96	1	0.709	1439.7	3669.9	0.063	NERD		5.2	1.9	114	-2	9	6	5.34	27	7.6	12.8	Yes	Yes	Normal	Yes	Yes	No	No	Yes	Yes	No	No	No	No	No	PPI	Complete response
175	70	22.86	32	63	86	181	0.1	1.8	1.1	5.49	0.2	0	3118.3	2486.7	0.15	FH	FH	3.4	2.6	62	3	4	2	1.26	89	6.8	7.1	No	Yes	Normal	Yes	Yes	No	No	Yes	Yes	No	No	No	No	No	PPI	No response
162	67	25.53	52	48	26	126	0.3	4.1	2.9	11	0	0	642.9	1089.6	0.067	FH	RH	3.1	2.2	27	3	7	-1	-0.68	138	5.7	2	No	No	Normal	Yes	No	No	No	Yes	No	Yes	No	No	No	No	PPI	Complete response
155	47	19.56	0	63	10	73	0	0	0	0.2	0.5	0.814	1864.1	2814.1	0.146	RH	RH	3.2	2.8	17	8	8	2	1.32	713	6.3	1	No	No	Mild anxiety and depression	Yes	No	Yes	No	No	No	No	No	Yes	No	No	PCB	No response
176	55	17.76	12	113	132	257	1.5	1.4	1.5	7.14	0	0	1418.7	1427.5	0.167	FH	RH	3.3	1.8	15	6	11	4	2.49	116	8.5	11	Yes	Yes	Normal	Yes	Yes	Yes	No	No	No	No	No	No	No	No	PPI	Partial response
162	65	24.77	30	76	7	113	0.1	8.2	4.8	15.79	0.5	0.724	1106.6	2095.1	0.083	NERD		4.4	2.4	20	0	7	1	0.52	182	5.2	10.8	No	No	Normal	Yes	Yes	No	No	No	No	No	No	No	No	No	PCB	Complete response
155	46	19.15	12	53	9	74	1.7	1.1	1.4	6.48	No record	No record	2289.6	2533.2	0.235	FH	RH	4	2.7	61	3	4	6	3.93	292	5.6	10.6	No	No	Moderate anxiety and depression	Yes	Yes	No	No	No	No	No	No	No	No	No	PCB	No response
160	90	35.16	10	127	9	146	0.1	0.6	0.4	1.83	0.143	0	2759.8	1564.6	0.26	FH	FH	3	2.7	10	-20	-9	4	2.93	22	5.6	16.2	No	Yes	Normal	Yes	No	No	No	Yes	No	No	No	No	No	No	PCB	No response
158	45	18.03	8	38	20	66	0	0.4	0.2	1.84	0	0	3651.2	2824.5	0.216	FH	FH	5.5	1.8	68	19	11	13	12.31	648	4.4	2	No	No	Normal	Yes	Yes	No	No	No	No	No	No	Yes	No	No	PPI	Partial response
165	63	23.14	32	52	90	174	0	1	0.7	3.77	0.25	0.689	2103.5	1714.8	0.212	FH	RH	4	1.9	48	18	7	7	3.81	481	6	0.8	Yes	Yes	Normal	Yes	Yes	Yes	No	No	No	No	No	No	No	No	PPI	Partial response
179	85	26.53	54	65	17	136	11.8	2.5	6.3	26.84	0.333	0.627	1479.5	1668.9	0.164	NERD		6.7	3	73	11	9	3	2.86	1492	6.3	3.3	Yes	Yes	Normal	Yes	Yes	No	Yes	Yes	No	No	No	Yes	No	No	PPI	Partial response
167	55	19.72	34	13	2	49	1.7	7.1	5.3	16.51	0	0	604.5	1082.7	0.122	NERD		3.4	2.8	69	7	7	1	-0.17	68	7.7	8.3	No	No	Normal	Yes	Yes	Yes	Yes	No	No	No	No	No	No	dyspnea	PPI	No response
175	64	20.9	53	31	20	104	1.3	3.8	2.3	9.72	0.4	0.874	1650.4	1152.9	0.177	FH	RH	3.2	2.1	24	4	7	2	2.28	92	4.6	5.7	Yes	No	Mild anxiety and depression	Yes	Yes	No	No	No	No	No	No	No	No	No	PPI	Partial response
160	56	21.88	11	61	5	77	7.9	0.6	3.7	17.32	0	0	1220.3	2372	0.063	NERD		3.4	2	28	4	5	0	-0.56	436	7.3	2.2	No	No	Normal	Yes	No	No	No	Yes	Yes	No	No	No	No	No	PPI	Complete response
165	67	24.61	5	52	6	63	0	0.1	0.1	0.66	0	0	2468.9	1609.8	0.346	FH	FH	3.7	2.5	35	12	4	3	1.66	351	7.3	1.6	No	Yes	Mild anxiety	No	No	Yes	No	No	No	No	No	No	No	No	P-CAB	No response
156	48.5	19.93	1	46	17	64	0.6	0.1	0.3	1.63	No record	No record	1912	1471.6	0.231	FH	RH	5.9	2.4	190	2	15	0	0.23	117	5.5	8.3	No	No	Mild anxiety or depression	No	Yes	No	No	No	Yes	Yes	No	No	No	expectoration, palpitation	PPI	No response
156	65	26.71	54	5	3	62	58.6	56.2	57.5	193.26	No record	No record	1315.6	1863.2	0.063	NERD		4.4	2.4	63	7	14	5	2.78	778	6.7	0.6	No	No	Moderate depression	Yes	Yes	No	No	Yes	No	No	No	Yes	No	No	PPI	Complete response
162	49	18.67	9	20	30	59	0	0.2	0.1	0.75	0.333	0.765	3682.2	3343	0.4	FH	FH	3.5	2.5	74	19	7	9	8.01	420	7.7	1.5	No	No	Mild anxiety	Yes	Yes	No	No	Yes	Yes	No	No	No	No	No	PPI	No response
157	58	23.53	21	19	9	49	0	1.7	1.1	4.04	0.333	0.974	2195.4	1898.3	0.173	RH	RH	3	3.5	46	49	7	9	5.28	1416	8.7	4.5	No	No	Mild depression	Yes	Yes	No	No	No	Yes	Yes	No	No	No	No	PPI	Complete response
168	60	21.26	5	8	17	30	0	0.5	0.3	1.26	No record	No record	2413.6	1483.2	0.333	FH	FH	3.1	4.7	43	10	3	1	0.57	463	7.8	0.1	No	No	Normal	Yes	Yes	No	No	No	Yes	No	No	No	No	No	PPI	Partial response
162	57	21.72	9	55	13	77	0	0.5	0.3	1.35	0	0	2755.9	3130.2	0.25	FH	FH	4.2	3.3	16	6	6	4	4.19	146	8.6	4.4	No	No	Moderate anxietyand depression	Yes	Yes	No	No	Yes	Yes	Yes	No	No	No	No	PPI	No response
178	70	22.09	46	53	31	130	0.3	6	3.8	11.73	0.667	0.999	914.1	1247	0.105	RH	RH	3.5	4.1	44	2	2	0	-0.21	270	13	9.7	Yes	Yes	Mild anxiety and depression	Yes	Yes	No	No	No	Yes	Yes	No	No	No	No	PPI	Partial response
165	53	19.47	52	42	5	99	7.4	5.4	6.2	23.96	0.273	0.951	816	1654.2	0.05	NERD		3.5	4.3	10	3	16	3	2	73	6.5	7	No	No	Moderate depression	Yes	Yes	No	No	No	Yes	Yes	No	No	No	No	PPI	Partial response
170	70	24.22	73	101	25	199	6	1.5	3.2	15.65	0.75	0.97	1717.4	2735.8	0.178	NERD		3.5	3.5	26	3	4	1	0.1	401	6.6	2.4	No	No	Normal	Yes	Yes	Yes	Yes	No	Yes	Yes	No	No	No	dyspnea	PPI	Partial response
160	92.5	36.12	55	29	9	93	3.4	8.6	6.9	21.22	0.2	0.647	746.9	2137	0.054	NERD		3.4	2.3	32	11	12	-5	-4.54	329	11.7	1.6	Yes	Yes	Moderate depression	No	Yes	No	No	No	No	Yes	No	No	No	No	PPI	Partial response
160	48	18.75	10	30	2	42	0	3.3	1.9	6.85	0.222	0.975	2286.3	2822.5	0.205	RH	RH	3.2	2.9	21	15	3	3	2.6	293	7.1	8.9	No	No	Normal	Yes	Yes	Yes	No	No	No	No	No	No	No	No	PPI	Complete response
156	52	21.36	8	27	10	45	0.8	0.6	0.7	3.85	No record	No record	1877.2	1587.5	0.395	FH	RH	3.5	2.7	62	8	16	3	3.63	610	6.7	0.3	No	No	Mild anxiety	Yes	Yes	No	No	Yes	Yes	No	No	Yes	No	No	PPI	No response
160	71	27.73	11	23	4	38	1.3	3.8	2.8	10.1	0	0	3103.8	1039.3	0.278	FH	FH	2.7	2.6	8	19	4	-1	-0.37	659	6.3	2.3	No	No	Mild anxiety	Yes	Yes	No	No	No	No	No	No	No	No	No	PPI	No response
160	56	21.88	7	29	99	135	0	0.2	0.1	0.86	0.625	0.994	2286.2	1878.7	0.201	RH	RH	3.2	2.6	13	6	8	3	1.57	290	5	6.1	No	No	Normal	Yes	Yes	No	No	No	Yes	No	No	No	Yes	No	PPI	Complete response
176	73	23.57	20	45	14	79	0	10.1	6.5	20.14	0.25	0.669	1472	1355.6	0.119	NERD		3.4	1.2	14	4	1	1	1.01	39	7.8	11.4	Yes	Yes	Normal	Yes	Yes	No	No	Yes	No	No	No	No	No	No	PPI	Complete response
178	73	23.04	2	61	59	122	0	0.3	0.2	0.95	1	0.868	2408.9	2373.1	0.242	RH	FH	4.9	2	88	3	7	6	5.58	423	5.3	3.3	Yes	Yes	Normal	Yes	Yes	No	No	No	Yes	No	No	Yes	No	No	PPI	Partial response
179	76	23.72	17	46	49	112	0	0.6	0.4	1.61	1	0.833	2126.5	2010.5	0.126	RH	RH	3.2	2	51	14	5	6	5.71	831	8.4	0.1	Yes	Yes	Normal	Yes	No	No	No	Yes	Yes	No	No	Yes	No	No	PPI	Complete response
160	50	19.53	7	18	7	32	0.2	0.2	0.2	1.17	No record	No record	1689	894.5	0.059	FH	RH	4.3	2.6	49	1	3	2	3.16	703	7.2	1	No	No	Mild anxiety	Yes	Yes	No	No	No	No	No	No	No	No	No	PPI	Partial response
175	72.5	23.67	29	67	49	145	0.4	0.5	0.4	2.76	No record	No record	3152.8	2408.6	0.172	FH	FH	5.5	2.9	73	10	13	5	3.81	275	6.7	5.7	Yes	No	Normal	No	No	No	No	Yes	Yes	No	No	Yes	No	No	PPI	No response
158	55	22.03	1	49	54	104	0	0	0	0.38	0.25	0.625	2885.5	969.6	0.219	FH	FH	3.4	2.9	37	13	8	4	3.88	405	6.4	6.9	No	No	Moderate anxiety	Yes	Yes	No	No	No	No	No	No	No	No	No	PPI	No response
173	76	25.39	17	63	87	167	0	5.3	3.3	11.53	0	0	1500.1	2016.8	0.158	FH	RH	6	2.1	60	15	9	5	3.25	613	7	5.5	Yes	Yes	Normal	Yes	Yes	No	No	No	Yes	No	No	Yes	No	No	PPI	No response
180	85	26.23	19	39	5	63	0.9	13.4	8.1	25.49	No record	No record	1416.5	2309.5	0.098	NERD		4.8	2.3	43	7	6	-3	-3.88	109	6.5	8.1	No	Yes	Normal	Yes	Yes	Yes	No	No	No	No	No	No	No	No	PPI	Complete response
159	57	22.55	9	22	21	52	0.4	0.2	0.3	1.54	0	0	2355.2	1771.6	0.306	FH	FH	2.7	2.9	14	32	2	1	0.95	1044	7.9	1	No	No	Normal	Yes	No	No	No	No	Yes	Yes	No	Yes	Yes	No	PPI	Partial response
159	54	21.4	3	22	28	53	0.2	0	0.1	0.87	0.333	0.758	2930.6	2067.9	0.286	FH	FH	3.8	1.3	50	16	8	0	-0.53	686	6.6	3.9	No	No	Mild anxiety and depression	Yes	Yes	No	No	No	No	No	No	No	No	No	PPI	No response
173	60	20.05	24	50	6	80	0.3	1.9	1.3	4.19	0.4	0.919	2374.3	2227.4	0.183	FH	FH	3.8	2.1	124	16	5	8	6.49	218	6.6	2.1	Yes	Yes	Mild anxiety and depression	Yes	Yes	No	No	No	No	No	No	No	No	No	PPI	No response
178	62	19.57	0	56	15	71	0	0	0	0.2	0	0	2573.4	2107.4	0.279	FH	FH	3.5	2.7	44	24	3	2	1.98	252	7.8	5.3	Yes	Yes	Normal	Yes	Yes	No	No	Yes	Yes	Yes	No	Yes	No	No	PPI	Partial response
158	40	16.02	4	11	23	38	0.1	0.2	0.2	0.91	0.5	0.876	2183.8	2285.4	0.192	RH	RH	4	2	175	3	1	1	0.99	137	7.3	12.1	No	Yes	Normal	Yes	No	No	No	No	Yes	Yes	Yes	Yes	No	No	PPI	Complete response
179	65	20.29	16	21	80	117	0	0.9	0.5	2.13	1	1	1964.4	1364	0.071	RH	RH	4	2.5	31	4	12	1	1.49	234	7.6	7.8	No	Yes	Normal	Yes	Yes	No	No	No	Yes	No	No	No	No	No	PPI	Partial response
162	53	20.2	8	48	7	63	0	0.3	0.2	1.04	0.4	0.933	1404.6	1630	0.167	FH	RH	3.3	2.4	18	3	6	1	-1.09	190	7.6	9	No	No	Normal	Yes	No	No	No	No	Yes	No	No	Yes	No	No	PPI	No response
160	50	19.53	5	41	29	75	0	0.2	0.1	0.73	0.333	0.864	3741	2996.6	0.208	FH	FH	3.6	1.9	38	-1	2	-4	-3.35	134	7	8.5	No	No	Mild depression	Yes	No	Yes	No	No	No	No	No	No	No	No	PPI	No response
178	72	22.72	6	35	34	75	0	0	0	0.33	0	0	2546.7	1821.8	0.385	FH	FH	3.2	2.9	17	29	8	-1	-0.33	1912	6.4	0.1	Yes	Yes	Normal	Yes	Yes	No	No	No	Yes	No	No	No	No	No	PPI	No response
180	76	23.46	34	93	9	136	0.2	4.9	3.1	8.18	1	0.838	1109.6	2610.4	0.065	RH	RH	4.2	3.7	18	8	9	5	3.94	1618	7.5	0	No	Yes	Normal	Yes	Yes	No	No	No	No	No	No	Yes	No	No	PPI	Partial response
156	60	24.65	13	50	7	70	0	0.3	0.1	0.85	0.2	0.674	4172.3	3498.1	0.281	FH	FH	3.7	3.3	85	21	17	8	7.12	330	5.4	0.5	No	No	Normal	No	Yes	Yes	No	No	No	No	No	No	No	No	PPI	No response
150	45	20	6	24	5	35	0.1	0.1	0.1	0.57	1	1	2330.3	1241.7	0.227	RH	RH	3.7	2.7	21	1	3	-1	-1.59	242	6.9	4.1	No	No	Normal	Yes	No	No	No	No	No	No	No	No	No	No	PPI	Complete response
157	51	20.69	50	45	9	104	3.7	7.3	6	21.04	0	0	1963.5	1828.8	0.16	NERD		3.4	3.6	28	-2	6	-1	-1.27	241	6.3	3.6	No	No	Normal	Yes	No	No	Yes	No	No	No	No	Yes	No	No	PPI	Complete response
179	78	24.34	68	30	2	100	8.5	11.7	10	33.96	No record	No record	614.2	949.5	0.076	NERD		3.4	2.4	38	4	13	0	-2.43	113	6.8	10.1	Yes	Yes	Normal	Yes	No	No	No	No	Yes	Yes	No	Yes	No	No	PPI	Complete response
160	48	18.75	40	25	8	73	1.7	3.7	2.2	7.9	0	0	2108.4	2271.4	0.153	FH	RH	4.1	2.4	54	3	3	2	1.85	276	7.1	1.6	No	No	Normal	Yes	Yes	No	No	Yes	No	No	No	No	No	No	PPI	Partial response
162	52	19.81	1	65	44	110	0	0	0	0.2	No record	No record	2552	2515.8	0.364	FH	FH	5.8	2	105	12	11	5	4.64	219	5.7	1.3	No	No	Mild anxiety	Yes	No	No	No	Yes	Yes	No	No	No	No	No	PPI	No response
160	62.5	24.41	17	58	21	96	0.7	3	2	7.55	0.125	0	2500.9	3159.1	0.157	FH	FH	4	3.3	62	15	7	3	0.92	288	5.6	5.5	No	No	Normal	No	No	No	No	No	No	No	No	No	No	stomachache	PPI	Complete response
163	54	20.32	12	28	14	54	1.2	3.1	2	7.08	0.211	0.96	2027.1	1185.9	0.119	RH	RH	1.4	1.9	16	23	7	6	5.84	364	7.9	6.3	No	No	Normal	Yes	Yes	No	No	No	No	No	No	No	No	No	PPI	No response
160	48	18.75	23	31	1	55	0.4	3.2	2.2	6.79	0.333	0.809	2641.3	2898.1	0.211	FH	FH	3.2	4	120	5	3	1	0.91	224	9.2	1.6	No	No	Normal	Yes	Yes	No	No	No	Yes	No	No	Yes	No	No	PPI	Partial response
166	53	19.23	40	37	7	84	0	5.2	3.2	8.55	No record	No record	2752.8	2138.5	0.141	FH	FH	3.7	3	55	9	6	2	1.73	393	6.7	2.2	No	No	Normal	Yes	Yes	No	No	Yes	No	No	No	No	No	No	PPI	No response
157	54	21.91	25	22	16	63	0	1.4	0.8	4.62	0.333	0.745	3643.5	3890.1	0.25	FH	FH	3.4	2.8	27	7	6	1	-0.11	228	7	1.8	No	No	Mild anxiety	Yes	Yes	No	No	No	Yes	No	No	No	No	No	PPI	No response
172	63	21.3	2	74	30	106	0	0.2	0.1	0.81	No record	No record	3417.7	2379.2	0.143	FH	FH	4.4	2	151	-1	-2	-2	-1.85	133	7	7.9	Yes	Yes	Normal	Yes	Yes	No	No	Yes	No	No	No	No	No	No	PPI	No response
165	52	19.1	11	44	10	65	1.1	0	1.1	4.37	0	0	3651.3	2034.4	0.263	FH	FH	3.2	2.1	20	7	-6	4	3.45	776	6.5	6	No	No	Normal	Yes	No	Yes	No	Yes	No	No	No	No	No	No	PPI	Partial response
156	50	20.55	3	18	9	30	1.5	0.3	0.9	4.54	0.25	0.787	2511.4	2755.6	0.375	FH	FH	3.2	3.4	7	4	3	3	1.71	447	7.1	1.7	No	No	Mild anxiety	Yes	Yes	No	No	No	Yes	No	No	No	No	No	PPI	No response
180	78	24.07	14	24	20	58	0.7	2.1	1.5	5.75	1	0.99	1888	2687.3	0.106	RH	RH	3.2	3.2	44	2	4	1	1.47	86	5.9	7.9	Yes	Yes	Moderate anxiety	Yes	Yes	No	No	No	Yes	No	No	No	No	No	PPI	No response
162	48	18.3	5	19	53	77	0.1	0.1	0.1	0.97	No record	No record	2956.8	2051.1	0.409	FH	FH	3.2	2.3	14	9	4	2	2.44	354	7.1	1.4	No	No	Normal	Yes	No	No	No	Yes	No	No	No	No	No	No	PPI	No response
179	71	22.16	9	52	83	144	0	0.8	0.4	2.55	0	0	2387.8	2642.4	0.188	FH	FH	4.6	7.7	50	7	4	5	4.45	175	6.1	9.3	No	No	Normal	Yes	Yes	No	No	No	Yes	No	No	No	No	No	PPI	Partial response
177	69	22.02	52	24	1	77	0	48.5	33.8	91.82	0.25	0.664	1514.9	2696.7	0.123	NERD		2.4	2.9	18	14	6	1	0.32	474	7.1	0.2	No	Yes	Normal	Yes	Yes	No	No	No	No	No	No	No	No	No	PPI	Complete response
165	54	19.83	10	18	1	29	9.9	8.5	9.1	33.28	0	0	1155.7	861.6	0.091	NERD		2.7	3	32	16	3	-6	-5.85	661	7.4	0.1	No	No	Mild anxiety and depression	Yes	Yes	No	No	No	Yes	No	No	No	Yes	No	PPI	Complete response
156	52	21.37	4	34	11	49	0.3	1.2	0.8	2.82	0	0	2984.9	1606.9	0.429	FH	FH	3.1	2.8	28	5	5	2	1.29	541	5.8	2.1	No	No	Mild depression	Yes	No	Yes	No	No	Yes	Yes	No	No	No	No	PPI	No response
181	79	24.11	36	64	11	111	0	6.3	6.3	18.76	0.333	0.682	1758.5	3123.5	0.104	NERD		3.9	2.5	92	31	4	5	4.41	267	7.7	9.9	No	Yes	Normal	Yes	Yes	No	No	No	Yes	No	No	No	No	No	PPO	Complete response
159	48	18.99	7	173	6	186	7.8	4.2	6.5	26.05	No record	No record	1542.1	3494.9	0.101	NERD		3.2	2.4	108	-4	8	-2	-2.35	511	9.5	5.6	No	No	Normal	Yes	No	No	No	Yes	No	No	No	No	No	No	PPI	Complete response
178	68	21.46	4	7	18	29	2.7	0.8	1.8	8.51	0	0	2443.9	1881.1	0.286	FH	FH	3.7	3	66	16	1	6	3.05	380	11.3	12.7	Yes	No	Normal	Yes	Yes	No	No	No	Yes	Yes	No	Yes	No	No	PPI	No response
165	49	18	8	47	1	56	0	0.7	0.5	2.77	0.5	0.97	1977.7	3765.3	0.1	RH	RH	2.1	2.1	12	21	2	3	3.29	307	7.1	3.3	No	No	Mild anxiety	Yes	No	No	No	No	Yes	No	No	No	No	No	PPI	Partial response
156	47	19.31	5	49	5	59	0	0.6	0.4	2.27	0.5	0.965	2104.9	1382.3	0.226	RH	RH	3.2	2.7	37	24	7	5	4.22	738	7.1	1.8	No	No	Normal	Yes	Yes	No	No	Yes	No	No	No	No	No	No	PPI	No response
167	56	20.08	5	49	1	55	0	1.2	0.5	3.15	No record	No record	2550.7	3405	0.167	FH	FH	3.2	3.7	64	19	11	6	6.05	157	6	5.9	No	No	Normal	Yes	No	No	No	Yes	No	No	No	No	Yes	No	PPI	Partial response
158	49	19.63	10	40	4	54	1	2.2	1.7	6.38	No record	No record	3773.4	4028.8	0.28	FH	FH	2.5	2.5	18	24	7	7	4.12	770	4.1	2	No	Yes	Normal	Yes	Yes	No	No	Yes	Yes	Yes	No	No	No	No	PPI	No response
159	52	20.57	5	43	5	53	0	0.6	0.4	1.88	No record	No record	1889.8	3514.3	0.125	FH	RH	4.6	1.7	30	21	2	3	2.08	97	7	9.1	No	Yes	Normal	Yes	No	No	No	No	Yes	Yes	No	Yes	No	No	PPI	Partial response
155	46	19.15	2	24	2	28	0	2	1.2	5.31	0	0	3387.1	4548.7	0.4	FH	FH	3.1	2.1	25	12	5	4	3.17	700	7	1.3	No	No	Mild anxiety	Yes	No	Yes	No	No	Yes	No	No	No	No	No	PPI	No response
163	61	22.96	19	24	4	47	0	12.6	6.4	22.82	1	0.916	1997.7	2712.6	0.146	NERD		3.1	2.2	25	2	8	0	-1.69	234	6.5	2.9	No	No	Normal	Yes	Yes	No	No	No	No	Yes	No	No	No	No	PPI	Complete response
165	48	17.63	3	21	6	30	1	0.1	0.7	4.27	0.5	0.907	2321.4	2454.9	0.18	RH	RH	4.5	5.8	117	32	2	5	4.8	2645	9	0.1	No	Yes	Normal	Yes	No	No	No	No	No	Yes	No	Yes	No	No	PPI	Partial response
177	65	20.75	29	37	31	97	0.5	7.3	4.2	11.91	1	0.849	1342	1642.5	0.045	NERD		3.5	1.9	84	4	5	2	1.61	563	6.5	19.7	Yes	Yes	Normal	Yes	Yes	No	No	Yes	No	No	No	No	No	No	PPI	Complete response
157	53	21.5	6	50	0	56	0.1	2.7	1.9	7.73	No record	No record	3570.3	3856.1	0.25	FH	FH	2.7	3.1	24	24	6	5	3.41	1709	7.4	0.8	No	No	Mild anxiety and depression	Yes	No	No	No	Yes	No	No	No	No	No	No	PPI	No response
176	72	23.24	14	45	0	59	0	2.5	1.5	6.06	0.167	0.655	2460.7	1316.4	0.156	FH	FH	3.4	2.2	49	2	3	3	3.1	396	9.1	13.3	No	Yes	Normal	Yes	No	No	No	No	No	No	No	Yes	No	No	PPI	Partial response
163	55	20.7	17	47	6	70	0	3.9	2.6	8.49	0	0	2836.2	3523.9	0.261	FH	FH	2.7	2.2	19	9	0	2	2.03	903	6.2	1.3	No	No	Mild anxiety	Yes	Yes	No	No	No	No	No	No	Yes	No	No	PPI	No response
178	70	22.09	3	12	124	139	0.2	0.2	0.2	1.64	0.667	0.901	2284.5	3978	0.17	RH	RH	4.5	2.2	58	9	5	5	4.27	98	8.3	9.7	Yes	Yes	Normal	Yes	Yes	No	No	Yes	Yes	Yes	No	No	No	No	PPI	Partial response
161	57	21.99	36	80	2	118	1.4	11.7	5.7	19.44	No record	No record	2174.3	2955.3	0.17	NERD		3.7	1.5	71	4	-3	0	0.52	384	7	8.5	No	No	Normal	Yes	Yes	No	No	Yes	No	No	No	No	No	No	PPI	Complete response
177	62	19.79	3	59	1	63	0.1	0.5	0.3	1.47	0.2	0.673	2435.5	3027.5	0.132	FH	FH	2.9	3.7	23	13	-3	1	2.57	491	5.3	6.6	Yes	Yes	Mild anxiety	Yes	No	No	No	No	Yes	Yes	No	Yes	No	No	PPI	No response
154	46	19.4	18	30	4	52	0.8	7.9	4.7	16.5	0.167	0.677	1260.8	2369.6	0.091	NERD		3.2	3.6	12	7	4	1	0.32	475	7.3	2.4	No	No	Normal	Yes	Yes	No	No	Yes	No	No	No	Yes	No	No	PPI	Complete response
167	65	23.31	102	97	2	201	16.2	16.4	16.3	54.56	0.5	0.811	1886.4	5392.2	0.083	NERD		3.2	2.5	20	2	1	4	2.74	380	6.4	4.1	No	Yes	Normal	Yes	Yes	No	No	Yes	No	No	No	No	No	No	PPI	Complete response
175	63	20.57	19	41	15	75	0	3.6	2.7	8.7	0.5	0.798	2218.2	4907.2	0.223	RH	RH	3.4	2.2	61	12	3	4	2.82	654	6.8	1.2	No	No	Normal	Yes	No	No	No	No	No	No	No	No	No	No	PPI	Complete response
179	73	22.78	19	37	10	66	0	1.4	1	4.28	0	0	4267.8	2202	0.29	FH	FH	3.9	2.9	73	12	0	3	1.36	157	6.7	3.7	Yes	Yes	Mild anxiety	Yes	Yes	No	No	No	Yes	No	No	Yes	No	No	PPI	No response
173	72	24.06	66	123	11	200	13.9	7.4	10.9	42.35	No record	No record	1429.5	2249.1	0.138	NERD		3.2	3.5	20	9	8	10	6.03	259	7.1	4.7	No	Yes	Normal	Yes	Yes	No	No	No	No	Yes	No	No	No	No	PPI	Complete response
